# Supplementary material for: A Multi-Nutrient Stoichiometric Framework Reveals Distinct Plant–Soil Responses to 12 Years of Nitrogen Fertilization and Mowing in an Agro-Pastoral Ecotone Grassland
Source: Plants (Basel). 2026 Jul 10;15(14):2136. doi: 10.3390/plants15142136 (PMC13415387; doi:10.3390/plants15142136)
Supplement: Supplementary file 1 [file plants-15-02136-s001.zip]

Archive with 1 entries (1 files):
- plants-4364032-supplementary.pdf
